# Supplementary material for: In Vivo Antihypertensive and Ex Vivo Vasodilatory Studies of Taxifolin
Source: Pharmaceuticals (Basel). 2025 Sep 21;18(9):1420. doi: 10.3390/ph18091420 (PMC12473947; doi:10.3390/ph18091420)
Supplement: Supplementary file 1 [file pharmaceuticals-18-01420-s001.zip]

Archive with 1 entries (1 files):
- Figure S1. flow chart.tif
